# Supplementary material for: Ultra-Sensitive and Fast Humidity Sensors Based on Direct Laser-Scribed Graphene Oxide/Carbon Nanotubes Composites
Source: Nanomaterials (Basel). 2023 Apr 26;13(9):1473. doi: 10.3390/nano13091473 (PMC10180099; doi:10.3390/nano13091473)
Supplement: Supplementary file 1 [file nanomaterials-13-01473-s001.zip]

Archive with 2 entries (2 files):
- Supp_info_LrGO-CNT based humidity sensor-PR.zip
- Video S1 GO-MWNT sensor and actuation demonstration-new.mp4
